# Supplementary material for: New Insights into Ion Channels: Predicting hERG-Drug Interactions
Source: Int J Mol Sci. 2022 Sep 14;23(18):10732. doi: 10.3390/ijms231810732 (PMC9503154; doi:10.3390/ijms231810732)
Supplement: Supplementary file 1 [file ijms-23-10732-s001.zip]

Archive with 1 entries (1 files):
- ijms-1867594-supplementary.pdf
